# Supplementary material for: Potential Prognostic Markers for Relapsed/Refractory vs. Responsive Acute Myeloid Leukemia
Source: Cancers (Basel). 2022 Jun 1;14(11):2752. doi: 10.3390/cancers14112752 (PMC9179343; doi:10.3390/cancers14112752)
Supplement: Supplementary file 1 [file cancers-14-02752-s001.zip]

Archive with 1 entries (1 files):
- cancers-1723799-supplementary.pdf
